# Supplementary material for: Use of Thiazide Diuretics and Risk of All Types of Skin Cancers: An Updated Systematic Review and Meta-Analysis
Source: Cancers (Basel). 2022 May 23;14(10):2566. doi: 10.3390/cancers14102566 (PMC9140049; doi:10.3390/cancers14102566)
Supplement: Supplementary file 1 [file cancers-14-02566-s001.zip]

Archive with 1 entries (1 files):
- cancers-1706242-supplementary.pdf
